# Supplementary material for: R-Syst::diatom: an open-access and curated barcode database for diatoms and freshwater monitoring
Source: Database (Oxford). 2016 Mar 17;2016:baw016. doi: 10.1093/database/baw016 (PMC4795936; doi:10.1093/database/baw016)
Supplement: Supplementary Data [file supp_baw016_Supplement_data_1.xlsx]

## Sheet: taxo names changes
Supplementary data : This table gives the list of the sequences whose taxonomical name was changed after curation (update 3 sept 2015)
Sequence identifer in R-Syst::diatom	GenBank Acc	Taxon name given in R-Syst::diatom after curation	Original taxon name given by the author of the sequence
TCC7a-18S-1		Fragilaria vaucheriae	Fragilaria capucina var. vaucheriae
TCC134-18S-1		Ulnaria acus	Ulnaria ulna var. acus
TCC306-18S-1		Ulnaria ulna	Ulnaria ulna var. angustissima
TCC355-18S-1	KT072953	Stephanodiscus minutulus	Stephanodiscus parvus
TCC364-18S-1		Conticribra weissflogii	Thalassiosira weissflogii
TCC372-18S-1	AM497728.1	Fragilaria vaucheriae	Fragilaria capucina var. vaucheriae
TCC373-18S-1	AJ866994.1	Ulnaria acus	Ulnaria ulna var. acus
TCC376-18S-1	AJ867024.1	Mayamaea permitis	Mayamaea atomus var. permitis
TCC382-18S-1	AJ866997.1	Nitzschia paleaeformis	Nitzschia paleaformis
TCC383-18S-1	AJ866998.1	Nitzschia paleaeformis	Nitzschia paleaformis
TCC403-18S-1	AJ867010.1	Nitzschia palea	Nitzschia sp.
TCC435-18S-1	KC736638	Nitzschia palea	Nitzschia palea var. debilis
TCC448-18S-1	KT072956	Navicula germanii	Navicula cf. lundii
TCC460-18S-1	KT072958	Gomphonema bourbonense	Gomphonema angustum
TCC464-18S-1		Gomphonema parvulum	Gomphonema parvulum var. parvulum f. saprophilum
TCC470-18S-1	KT072960	Gomphonema parvulum	Gomphonema parvulum f. saprophilum
TCC473-18S-1		Gomphonema parvulum	Gomphonema parvulum sensu stricto
TCC478-18S-1		Gomphonema parvulum	Gomphonema parvulum sensu stricto
TCC490-18S-1		Navicula cryptotenella	Navicula sp.
TCC495-18S-1		Navicula cryptotenella	Navicula sp.
TCC500-18S-1	KT072965	Gomphonema parvulum	Gomphonema cf. lagenula
TCC502-18S-1	KT072966	Navicula rostellata	Navicula viridula var. rostellata
TCC510-18S-1	KT072967	Nitzschia amphibia	Nitzschia hantzschiana
TCC515-18S-1	KC736631	Navicula cryptocephala	Navicula cryptocephala, lundii pour les petites formes
TCC521-18S-1	KC736634	Nitzschia frustulum	Nitzschia cf. frustulum
TCC539-18S-1		Ulnaria acus	Fragilaria capucina var. vaucheriae
TCC541-18S-1	KT072972	Fragilaria vaucheriae	Fragilaria capucina var. vaucheriae
TCC542-18S-1		Fragilaria vaucheriae	Fragilaria capucina var. vaucheriae
TCC547-18S-1	KC736619	Fragilaria vaucheriae	Fragilaria capucina var. vaucheriae
TCC549-18S-1		Nitzschia frustulum	Nitzschia frustulum group
TCC553-18S-1		Fragilaria vaucheriae	Fragilaria capucina var. vaucheriae
TCC555-18S-1		Fragilaria vaucheriae	Fragilaria capucina var. vaucheriae
TCC558-18S-1		Fragilaria vaucheriae	Fragilaria capucina var. vaucheriae
TCC560-18S-1		Nitzschia acidoclinata	Nitzschia acidoclinata groupe
TCC562-18S-1		Fragilaria capucina	Fragilaria capucina/bidens
TCC565-18S-1		Nitzschia amphibia	Nitzschia tropica?
TCC566-18S-1		Nitzschia acidoclinata	Nitzschia acidoclinata groupe
TCC572-18S-1		Craticula molestiformis	Craticula sp.
TCC576-18S-1		Nitzschia gracilis	Nitzschia sp.
TCC578-18S-1		Navicula capitatoradiata	Navicula cryptocephala
TCC584-18S-1		Ulnaria acus	Ulnaria ulna
TCC591-18S-1		Navicula cryptotenelloides	Navicula veneta avec plus de stries
TCC592-18S-1		Gomphonema parvulum	Gomphonema parvulum?
TCC595-18S-1	KC736627	Gomphonema parvulum	Gomphonema parvulum var. parvulum
TCC596-18S-1		Cyclotella atomus	Cyclotella meneghiniana
TCC619-18S-1		Nitzschia acidoclinata	Nitzschia acidoclinata groupe
TCC622-18S-1		Navicula cryptocephala	Navicula cryptocephala?
TCC632-18S-1		Nitzschia dissipata	Nitzschia sp.
TCC635-18S-1	KF959659	Ulnaria ulna	Ulnaria acus
TCC645-18S-1		Mayamaea permitis	Mayamaea atomus var. permitis
TCC665-18S-1		Nitzschia cf. pusilla	Nitzschia palea var. debilis
TCC669-18S-1		Fragilaria rumpens	Fragilaria groupe rumpens
TCC685-18S-1		Achnanthidium helveticum	Pauliella sp.
TCC686-18S-1		Fragilaria rumpens	Fragilaria sp.
TCC687-18S-1		Achnanthidium minutissimum	Achnanthidium sp.
TCC692-18S-1		Navicula cryptocephala	Navicula veneta
TCC704-18S-1		Gomphonema micropus	Gomphonema micropus groupe
TCC705-18S-1		Fragilaria capucina	Fragilaria crotonensis
TCC707-18S-1		Nitzschia dissipata	Nitzschia sp.
TCC711-18S-1	KT072995	Surirella minuta	Surirella angusta
TCC722-18S-1		Fragilaria rumpens	Fragilaria sp.
TCC727-18S-1		Gomphonema parvulum	Gomphonema exilissimum/parvulum group
TCC733-18S-1		Achnanthidium minutissimum	Achnanthidium minutissimum group
TCC734-18S-1		Gomphonema narodoense	Gomphonema parvulum group
TCC134-ITS2-1		Ulnaria acus	Ulnaria ulna var. acus
TCC306-ITS2-1		Ulnaria ulna	Ulnaria ulna var. angustissima
TCC364-ITS2-1		Conticribra weissflogii	Thalassiosira weissflogii
TCC460-ITS2-1		Gomphonema bourbonense	Gomphonema angustum
TCC464-ITS2-1		Gomphonema parvulum	Gomphonema parvulum var. parvulum f. saprophilum
TCC470-ITS2-1		Gomphonema parvulum	Gomphonema parvulum f. saprophilum
TCC473-ITS2-1		Gomphonema parvulum	Gomphonema parvulum sensu stricto
TCC478-ITS2-1		Gomphonema parvulum	Gomphonema parvulum sensu stricto
TCC495-ITS2-1		Navicula cryptotenella	Navicula sp.
TCC515-ITS2-1		Navicula cryptocephala	Navicula cryptocephala, lundii pour les petites formes
TCC566-ITS2-1		Nitzschia acidoclinata	Nitzschia acidoclinata groupe
TCC572-ITS2-1		Craticula molestiformis	Craticula sp.
TCC578-ITS2-1		Navicula capitatoradiata	Navicula cryptocephala
TCC584-ITS2-1		Ulnaria acus	Ulnaria ulna
TCC591-ITS2-1		Navicula cryptotenelloides	Navicula veneta avec plus de stries
TCC595-ITS2-1		Gomphonema parvulum	Gomphonema parvulum var. parvulum
TCC596-ITS2-1		Cyclotella atomus	Cyclotella meneghiniana
TCC622-ITS2-1		Navicula cryptocephala	Navicula cryptocephala?
TCC725-ITS2-1		Gomphonema narodoense	Gomphonema exilissimum/parvulum group
TCC734-ITS2-1		Gomphonema narodoense	Gomphonema parvulum group
TCC7a-Rbcl-1		Fragilaria vaucheriae	Fragilaria capucina var. vaucheriae
TCC134-Rbcl-1	KT072899	Ulnaria acus	Ulnaria ulna var. acus
TCC425-Rbcl-1	KJ542486	Nitzschia palea	Nitzschia palea var. debilis
TCC470-Rbcl-1	KT072910	Gomphonema parvulum	Gomphonema parvulum f. saprophilum
TCC473-Rbcl-1		Gomphonema parvulum	Gomphonema parvulum sensu stricto
TCC478-Rbcl-1		Gomphonema parvulum	Gomphonema parvulum sensu stricto
TCC490-Rbcl-1		Navicula cryptotenella	Navicula sp.
TCC500-Rbcl-1	KT072915	Gomphonema parvulum	Gomphonema cf. lagenula
TCC510-Rbcl-1		Nitzschia amphibia	Nitzschia hantzschiana
TCC560-Rbcl-1		Nitzschia acidoclinata	Nitzschia acidoclinata groupe
TCC572-Rbcl-1		Craticula molestiformis	Craticula sp.
TCC578-Rbcl-1		Navicula capitatoradiata	Navicula cryptocephala
TCC592-Rbcl-1		Gomphonema parvulum	Gomphonema parvulum?
TCC619-Rbcl-1		Nitzschia acidoclinata	Nitzschia acidoclinata groupe
TCC622-Rbcl-1		Navicula cryptocephala	Navicula cryptocephala?
TCC669-Rbcl-1		Fragilaria rumpens	Fragilaria groupe rumpens
TCC685-Rbcl-1		Achnanthidium helveticum	Pauliella sp.
TCC692-Rbcl-1		Navicula cryptocephala	Navicula veneta
TCC425-Cox1-1		Nitzschia palea	Nitzschia palea var. debilis
TCC464-Cox1-1		Gomphonema parvulum	Gomphonema parvulum var. parvulum f. saprophilum
TCC592-Cox1-1		Gomphonema parvulum	Gomphonema parvulum?
TCC734-Cox1-1		Gomphonema narodoense	Gomphonema parvulum group
TCC7a-28S-1		Fragilaria vaucheriae	Fragilaria capucina var. vaucheriae
TCC134-28S-1		Ulnaria acus	Ulnaria ulna var. acus
TCC306-28S-1		Ulnaria ulna	Ulnaria ulna var. angustissima
TCC355-28S-1		Stephanodiscus minutulus	Stephanodiscus parvus
TCC364-28S-1		Conticribra weissflogii	Thalassiosira weissflogii
TCC427-28S-1		Nitzschia palea	Nitzschia palea var. debilis
TCC435-28S-1		Nitzschia palea	Nitzschia palea var. debilis
TCC448-28S-1		Navicula germanii	Navicula cf. lundii
TCC460-28S-1		Gomphonema bourbonense	Gomphonema angustum
TCC464-28S-1		Gomphonema parvulum	Gomphonema parvulum var. parvulum f. saprophilum
TCC470-28S-1		Gomphonema parvulum	Gomphonema parvulum f. saprophilum
TCC473-28S-1		Gomphonema parvulum	Gomphonema parvulum sensu stricto
TCC478-28S-1		Gomphonema parvulum	Gomphonema parvulum sensu stricto
TCC495-28S-1		Navicula cryptotenella	Navicula sp.
TCC500-28S-1		Gomphonema parvulum	Gomphonema cf. lagenula
TCC510-28S-1		Nitzschia amphibia	Nitzschia hantzschiana
TCC515-28S-1		Navicula cryptocephala	Navicula cryptocephala, lundii pour les petites formes
TCC521-28S-1		Nitzschia frustulum	Nitzschia cf. frustulum
TCC539-28S-1		Ulnaria acus	Fragilaria capucina var. vaucheriae
TCC541-28S-1		Fragilaria vaucheriae	Fragilaria capucina var. vaucheriae
TCC542-28S-1		Fragilaria vaucheriae	Fragilaria capucina var. vaucheriae
TCC547-28S-1		Fragilaria vaucheriae	Fragilaria capucina var. vaucheriae
TCC549-28S-1		Nitzschia frustulum	Nitzschia frustulum group
TCC553-28S-1		Fragilaria vaucheriae	Fragilaria capucina var. vaucheriae
TCC555-28S-1		Fragilaria vaucheriae	Fragilaria capucina var. vaucheriae
TCC558-28S-1		Fragilaria vaucheriae	Fragilaria capucina var. vaucheriae
TCC560-28S-1		Nitzschia acidoclinata	Nitzschia acidoclinata groupe
TCC562-28S-1		Fragilaria capucina	Fragilaria capucina/bidens
TCC566-28S-1		Nitzschia acidoclinata	Nitzschia acidoclinata groupe
TCC572-28S-1		Craticula molestiformis	Craticula sp.
TCC578-28S-1		Navicula capitatoradiata	Navicula cryptocephala
TCC584-28S-1		Ulnaria acus	Ulnaria ulna
TCC591-28S-1		Navicula cryptotenelloides	Navicula veneta avec plus de stries
TCC592-28S-1		Gomphonema parvulum	Gomphonema parvulum?
TCC595-28S-1		Gomphonema parvulum	Gomphonema parvulum var. parvulum
TCC596-28S-1		Cyclotella atomus	Cyclotella meneghiniana
TCC611-28S-1		Sellaphora seminulum	Sellaphora sp.
TCC619-28S-1		Nitzschia acidoclinata	Nitzschia acidoclinata groupe
TCC622-28S-1		Navicula cryptocephala	Navicula cryptocephala?
TCC632-28S-1		Nitzschia dissipata	Nitzschia sp.
TCC635-28S-1		Ulnaria ulna	Ulnaria acus
TCC645-28S-1		Mayamaea permitis	Mayamaea atomus var. permitis
TCC665-28S-1		Nitzschia cf. pusilla	Nitzschia palea var. debilis
TCC669-28S-1		Fragilaria rumpens	Fragilaria groupe rumpens
TCC676-28S-1		Achnanthidium minutissimum	Achnanthidium minutissimum sl
TCC680-28S-1		Gomphonema acuminatum var. coronatum	Gomphonema coronatum (Gomphonema acuminatum)
TCC685-28S-1		Achnanthidium helveticum	Pauliella sp.
TCC686-28S-1		Fragilaria rumpens	Fragilaria sp.
TCC687-28S-1		Achnanthidium minutissimum	Achnanthidium sp.
TCC692-28S-1		Navicula cryptocephala	Navicula veneta
TCC704-28S-1		Gomphonema micropus	Gomphonema micropus groupe
TCC707-28S-1		Nitzschia dissipata	Nitzschia sp.
TCC711-28S-1		Surirella minuta	Surirella angusta
TCC722-28S-1		Fragilaria rumpens	Fragilaria sp.
TCC725-28S-1		Gomphonema narodoense	Gomphonema exilissimum/parvulum group
TCC727-28S-1		Gomphonema parvulum	Gomphonema exilissimum/parvulum group
TCC728-28S-1		Fragilaria rumpens	Fragilaria sp.
TCC733-28S-1		Achnanthidium minutissimum	Achnanthidium minutissimum group
TCC734-28S-1		Gomphonema narodoense	Gomphonema parvulum group
TCC306-Rbcl-1	KT072900	Ulnaria ulna	Ulnaria ulna var. angustissima
TCC355-Rbcl-1	KT072902	Stephanodiscus minutulus	Stephanodiscus parvus
TCC364-Rbcl-1		Conticribra weissflogii	Thalassiosira weissflogii
TCC427-Rbcl-1	KJ542488	Nitzschia palea	Nitzschia palea var. debilis
TCC435-Rbcl-1	KC736609	Nitzschia palea	Nitzschia palea var. debilis
TCC448-Rbcl-1	KT072906	Navicula germanii	Navicula cf. lundii
TCC460-Rbcl-1	KT072908	Gomphonema bourbonense	Gomphonema angustum
TCC464-Rbcl-1	KT072909	Gomphonema parvulum	Gomphonema parvulum var. parvulum f. saprophilum
TCC495-Rbcl-1		Navicula cryptotenella	Navicula sp.
TCC502-Rbcl-1	KT072916	Navicula rostellata	Navicula viridula var. rostellata
TCC515-Rbcl-1	KC736601	Navicula cryptocephala	Navicula cryptocephala, lundii pour les petites formes
TCC516-Rbcl-1	KC736608	Nitzschia lorenziana	Nitzschia lorenziana (halophile)
TCC521-Rbcl-1	KC736604	Nitzschia frustulum	Nitzschia cf. frustulum
TCC539-Rbcl-1		Ulnaria acus	Fragilaria capucina var. vaucheriae
TCC541-Rbcl-1		Fragilaria vaucheriae	Fragilaria capucina var. vaucheriae
TCC547-Rbcl-1	KC736594	Fragilaria vaucheriae	Fragilaria capucina var. vaucheriae
TCC549-Rbcl-1		Nitzschia frustulum	Nitzschia frustulum group
TCC553-Rbcl-1		Fragilaria vaucheriae	Fragilaria capucina var. vaucheriae
TCC558-Rbcl-1		Fragilaria vaucheriae	Fragilaria capucina var. vaucheriae
TCC562-Rbcl-1		Fragilaria capucina	Fragilaria capucina/bidens
TCC566-Rbcl-1		Nitzschia acidoclinata	Nitzschia acidoclinata groupe
TCC576-Rbcl-1		Nitzschia gracilis	Nitzschia sp.
TCC584-Rbcl-1		Ulnaria acus	Ulnaria ulna
TCC595-Rbcl-1	KT072929	Gomphonema parvulum	Gomphonema parvulum var. parvulum
TCC596-Rbcl-1		Cyclotella atomus	Cyclotella meneghiniana
TCC611-Rbcl-1		Sellaphora seminulum	Sellaphora sp.
TCC632-Rbcl-1		Nitzschia dissipata	Nitzschia sp.
TCC635-Rbcl-1	KF959645	Ulnaria ulna	Ulnaria acus
TCC645-Rbcl-1		Mayamaea permitis	Mayamaea atomus var. permitis
TCC665-Rbcl-1		Nitzschia cf. pusilla	Nitzschia palea var. debilis
TCC676-Rbcl-1	KT072938	Achnanthidium minutissimum	Achnanthidium minutissimum sl
TCC679-Rbcl-1		Achnanthidium minutissimum	Achnanthidium groupe minutissimum ou (pyrenaicum)
TCC680-Rbcl-1		Gomphonema acuminatum var. coronatum	Gomphonema coronatum (Gomphonema acuminatum)
TCC686-Rbcl-1		Fragilaria rumpens	Fragilaria sp.
TCC687-Rbcl-1		Achnanthidium minutissimum	Achnanthidium sp.
TCC704-Rbcl-1		Gomphonema micropus	Gomphonema micropus groupe
TCC705-Rbcl-1		Fragilaria capucina	Fragilaria crotonensis
TCC707-Rbcl-1		Nitzschia dissipata	Nitzschia sp.
TCC711-Rbcl-1	KT072944	Surirella minuta	Surirella angusta
TCC715-Rbcl-1	KT072946	Gomphoneis minuta	Gomphoneis minutum
TCC722-Rbcl-1		Fragilaria rumpens	Fragilaria sp.
TCC725-Rbcl-1		Gomphonema narodoense	Gomphonema exilissimum/parvulum group
TCC728-Rbcl-1		Fragilaria rumpens	Fragilaria sp.
TCC733-Rbcl-1		Achnanthidium minutissimum	Achnanthidium minutissimum group
TCC734-Rbcl-1		Gomphonema narodoense	Gomphonema parvulum group
TCC754-Rbcl-1		Nitzschia palea	Nitzschia intermedia
TCC427-Cox1-1		Nitzschia palea	Nitzschia palea var. debilis
TCC435-Cox1-1	KC736650	Nitzschia palea	Nitzschia palea var. debilis
TCC460-Cox1-1		Gomphonema bourbonense	Gomphonema angustum
TCC470-Cox1-1		Gomphonema parvulum	Gomphonema parvulum f. saprophilum
TCC473-Cox1-1		Gomphonema parvulum	Gomphonema parvulum sensu stricto
TCC495-Cox1-1		Navicula cryptotenella	Navicula sp.
TCC500-Cox1-1		Gomphonema parvulum	Gomphonema cf. lagenula
TCC560-Cox1-1		Nitzschia acidoclinata	Nitzschia acidoclinata groupe
TCC566-Cox1-1		Nitzschia acidoclinata	Nitzschia acidoclinata groupe
TCC425-28S-1		Nitzschia palea	Nitzschia palea var. debilis
TCC576-28S-1		Nitzschia gracilis	Nitzschia sp.
EF423405	EF423405	Fragilaria vaucheriae	Fragilaria capucina var. vaucheriae
AY485513	AY485513	Navicula cryptocephala	Navicula sp.
AY485499	AY485499	Cyclotella meneghiniana	Cyclotella cryptica
AY485483	AY485483	Navicula slesvicensis	Navicula sclesviscensis
AY485474	AY485474	Grammonema striatula	Fragilaria striatula
AY485454	AY485454	Fistulifera saprophila	Fistulifera pelliculosa
EF192988	EF192988	Staurosirella pinnata	Fragilaria pinnata
EU260469	EU260469	Fragilaria vaucheriae	Fragilaria capucina var. vaucheriae
EF473735	EF473735	Phaeodactylum tricornutum	Phaeodactylum sp.
EF473734	EF473734	Chaetoceros calcitrans	Chaetoceros sp.
AY569575	AY569575	Aulacoseira subarctica	Aulacoseira sp.
AM497741	AM497741	Fragilaria vaucheriae	Fragilaria capucina var. vaucheriae
AM497735	AM497735	Fragilaria vaucheriae	Fragilaria capucina var. vaucheriae
AM497733	AM497733	Fragilaria vaucheriae	Fragilaria capucina var. vaucheriae
AM497728	AM497728	Fragilaria vaucheriae	Fragilaria capucina var. vaucheriae
AM497726	AM497726	Ulnaria acus	Ulnaria ulna var. acus
AM497725	AM497725	Asterionella formosa	Asterionella sp.
AM497723	AM497723	Ulnaria acus	Ulnaria ulna var. acus
AM497722	AM497722	Fragilaria rumpens	Fragilaria capucina var. rumpens
AY273145	AY273145	Grammonema striatula	Fragilaria striatula
X77703	X77703	Rhaphoneis belgica	Rhaphoneis belgicae
AM502007	AM502007	Navicula phyllepta	Navicula sp.
AM501999	AM501999	Navicula cryptotenella	Navicula sp.
AJ535171	AJ535171	Thalassiosira pseudonana	Thalassiosira sp.
AJ535192	AJ535192	Rhizosolenia delicatula	Guinardia delicatula
AJ535190	AJ535190	Grammonema striatula	Grammonema islandica
AJ535170	AJ535170	Thalassiosira weissflogii	Thalassiosira fluviatilis
AJ535157	AJ535157	Encyonema triangulum	Encyonema triangulatum
AJ535158	AJ535158	Halamphora capitellata	Amphora capitellata
X77704	X77704	Grammonema striatula	Fragilaria striatula
EF585584	EF585584	Eucampia zodiacus	Eucampia zoodiacus
AJ971377	AJ971377	Grammonema striatula	Fragilaria striatula
FR873253	FR873253	Navicula slesvicensis	Navicula sclesviscensis
FR873257	FR873257	Nitzschia frustulum	Nitzschia fonticola
HQ317074	HQ317074	Fistulifera saprophila	Fistulifera pelliculosa
GQ844262	GQ844262	Grammonema striatula	Fragilaria striatula
GQ844261	GQ844261	Grammonema striatula	Fragilaria striatula
EF143288	EF143288	Navicula cryptocephala	Navicula sp.
FJ002141	FJ002141	Cyclotella meneghiniana	Cyclotella cryptica
FJ002118	FJ002118	Minutocellus polymorphus	Minutocellus sp.
FJ002098	FJ002098	Navicula slesvicensis	Navicula sclesviscensis
EU090046	EU090046	Grammonema striatula	Fragilaria sp.
EU090045	EU090045	Grammonema striatula	Fragilaria sp.
EU090044	EU090044	Grammonema striatula	Fragilaria sp.
EU090043	EU090043	Grammonema striatula	Fragilaria sp.
EU090042	EU090042	Grammonema striatula	Fragilaria sp.
EU090041	EU090041	Grammonema striatula	Fragilaria sp.
EU090039	EU090039	Grammonema striatula	Fragilaria sp.
EU090038	EU090038	Grammonema striatula	Fragilaria striatula
EU090037	EU090037	Grammonema striatula	Fragilaria striatula
EU090036	EU090036	Grammonema striatula	Fragilaria striatula
DQ813818	DQ813818	Pseudo-nitzschia delicatissima	Pseudo-nitzschia sp.
DQ514770	DQ514770	Cyclotella meneghiniana	Cyclotella cryptica
AY571754	AY571754	Encyonema silesiacum	Encyonema sinicum
DQ222440	DQ222440	Grammonema striatula	Fragilaria striatula
AM710473	AM710473	Fragilaria vaucheriae	Fragilaria sp.
AM710466	AM710466	Navicula cryptotenella	Navicula sp.
AM710435	AM710435	Mayamaea permitis	Mayamaea atomus
HQ317111	HQ317111	Sellaphora bisexualis	Sellaphora sp.
HQ317114	HQ317114	Sellaphora caput	Sellaphora sp.
HQ337547	HQ337547	Fistulifera saprophila	Fistulifera pelliculosa
HQ337588	HQ337588	Sellaphora bisexualis	Sellaphora sp.
HQ337591	HQ337591	Sellaphora caput	Sellaphora sp.
HQ912400	HQ912400	Surirella cf. fastuosa	Surirella sp.
HQ912470	HQ912470	Aulacoseira ambigua	Aulacoseira granulata
HM627328	HM627328	Koernerella recticostata	Fragilariaceae sp.
HM627329	HM627329	Perideraion montgomeryi	Fragilariaceae sp.
HQ710592	HQ710592	Asterionellopsis glacialis	Asterionella glacialis
JN162782	JN162782	Staurosira sp.	Fragilaria sp.
JN162783	JN162783	Staurosirella sp.	Fragilaria sp.
JN162792	JN162792	Fistulifera saprophila	Fistulifera pelliculosa
JN418642	JN418642	Pinnularia divergens	Pinnularia sp.
JN418646	JN418646	Pinnularia subgibba	Pinnularia sp.
JN418647	JN418647	Pinnularia subgibba	Pinnularia sp.
JN418650	JN418650	Pinnularia grunowii	Pinnularia sp.
JN418652	JN418652	Pinnularia divergens	Pinnularia sp.
JN418656	JN418656	Pinnularia subcommutata	Pinnularia sp.
JN418665	JN418665	Pinnularia subcommutata	Pinnularia sp.
JN418670	JN418670	Mayamaea permitis	Mayamaea atomus var. permitis
JN418673	JN418673	Pinnularia australogibba var. subcapitata	Pinnularia sp.
FR865492	FR865492	Cylindrotheca closterium	Cylindrotheca sp.
FN398345	FN398345	Navicula veneta	Navicula sp.
JN418576	JN418576	Pinnularia subgibba	Pinnularia sp.
JN418572	JN418572	Pinnularia divergens	Pinnularia sp.
JN418580	JN418580	Pinnularia grunowii	Pinnularia sp.
JN418581	JN418581	Pinnularia subgibba	Pinnularia sp.
JN418582	JN418582	Pinnularia divergens	Pinnularia sp.
JN418590	JN418590	Pinnularia subcommutata	Pinnularia sp.
JN418600	JN418600	Mayamaea permitis	Mayamaea atomus var. permitis
FN392686	FN392686	Navicula veneta	Navicula sp.
JQ423153	JQ423153	Chaetoceros muelleri	Chaetoceros muellerii
TCC516-18S-1	KC736637	Nitzschia lorenziana	Nitzschia lorenziana (halophile)
JQ081298	JQ081298	Halamphora coffeaeformis	Amphora coffeaeformis
HQ656825	HQ656825	Chaetoceros muelleri	Chaetoceros muellerii
JQ610174	JQ610174	Sellaphora seminulum	Sellaphora sp.
JQ610175	JQ610175	Sellaphora minima	Eolimna sp.
HF562248	HF562248	Frustulia cf. magaliesmontana	Frustulia cf. magaliesmontana PU-2012
HG530052	HG530052	Gomphonema narodoense	Gomphonema sp.
HG530053	HG530053	Gomphonema narodoense	Gomphonema sp.
JX413572	JX413572	Odontella sp.	Odontella sp. 1 MPA-2013
KC801037	KC801037	Pseudo-nitzschia delicatissima	Pseudo-nitzschia cf. delicatissima
TCC857-18S-1		Fragilaria gracilis	Fragilaria famelica
TCC858-18S-1		Fragilaria cf. gracilis	Fragilaria delicatissima
TCC862-18S-1		Fragilaria cf. nanoides	Fragilaria delicatissima
TCC863-18S-1		Fragilaria cf. nanoides	Fragilaria delicatissima
TCC869-18S-1		Fragilaria gracilis	Fragilaria tenuistriata
TCC870-18S-1		Fragilaria cf. nanoides	Fragilaria tenera
TCC871-18S-1		Fragilaria cf. nanoides	Fragilaria tenera
TCC872-18S-1		Nitzschia acidoclinata	Nitzschia perminuta
TCC876-18S-1		Nitzschia dissipata var. media	Nitzschia dissipata
TCC877-18S-1		Fragilaria capucina var. capucina	Fragilaria vaucheriae
TCC878-18S-1		Fragilaria cf. nanoides	Fragilaria delicatissima
TCC879-18S-1		Pinnularia aff. subanglica	Pinnularia lundii var. linearis
TCC880-18S-1		Nitzschia dissipata var. media	Nitzschia dissipata
TCC883-18S-1		Pinnularia aff. subanglica	Pinnularia lundii var. linearis
TCC887-18S-1		Fragilaria capucina var. capucina	Fragilaria vaucheriae
TCC902-18S-1		Pinnularia stomatophora	Pinnularia pseudogibba
TCC903-18S-1		Pinnularia stomatophora	Pinnularia pseudogibba
TCC862-Rbcl-1		Fragilaria cf. nanoides	Fragilaria delicatissima
TCC863-Rbcl-1		Fragilaria cf. nanoides	Fragilaria delicatissima
TCC869-Rbcl-1		Fragilaria gracilis	Fragilaria tenuistriata
TCC870-Rbcl-1		Fragilaria cf. nanoides	Fragilaria tenera
TCC871-Rbcl-1		Fragilaria cf. nanoides	Fragilaria tenera
TCC872-Rbcl-1		Nitzschia acidoclinata	Nitzschia perminuta
TCC877-Rbcl-1		Fragilaria capucina var. capucina	Fragilaria vaucheriae
TCC878-Rbcl-1		Fragilaria cf. nanoides	Fragilaria delicatissima
TCC879-Rbcl-1		Pinnularia aff. subanglica	Pinnularia lundii var. linearis
TCC880-Rbcl-1		Nitzschia dissipata var. media	Nitzschia dissipata
TCC883-Rbcl-1		Pinnularia aff. subanglica	Pinnularia lundii var. linearis
TCC887-Rbcl-1		Fragilaria capucina var. capucina	Fragilaria vaucheriae
KJ011613	KJ011613	Cymbella excisa	Cymbella affinis
KJ011614	KJ011614	Cymbella excisa	Cymbella affinis
KM084877	KM084877	Sellaphora minima	Eolimna sp.
KM116110	KM116110	Hantzschia amphioxys	Hantzschia sp.
KM116111	KM116111	Hantzschia amphioxys	Hantzschia sp.
KM116112	KM116112	Hantzschia amphioxys	Hantzschia sp.
KJ011796	KJ011796	Cymbella excisa	Cymbella affinis
KJ011823	KJ011823	Encyonema silesiacum	Encyonema minutum
