# Supplementary material for: R-Syst::diatom: an open-access and curated barcode database for diatoms and freshwater monitoring
Source: Database (Oxford). 2016 Mar 17;2016:baw016. doi: 10.1093/database/baw016 (PMC4795936; doi:10.1093/database/baw016)
Supplement: Supplementary Data [file supp_baw016_Supplement_data_2.xlsx]

## Sheet: sequences not in Rsyst-diatom
Supplementary data 2 : This table gives the list of the sequences which were not integrated in R-Syst::diatom after curation from 11 march 2013 until 03 sept 2015
Accession	Description
JX413542	Fragilariaceae sp. 1 MPA-2013 isolate 9X10-2araphidribbon 18S ribosomal RNA gene, partial sequence
JX413543	Fragilariaceae sp. 1 MPA-2013 isolate 10X10-2epipsammic 18S ribosomal RNA gene, partial sequence
JX413559	Fragilariaceae sp. 1 MPA-2013 isolate 9X10-2araphidribbon ribulose-1,5-bisphosphate carboxylase/oxygenase large subunit (rbcL) gene, partial cds; chloroplast
JX413560	Fragilariaceae sp. 1 MPA-2013 isolate 10X10-2epipsammic ribulose-1,5-bisphosphate carboxylase/oxygenase large subunit (rbcL) gene, partial cds; chloroplast
KJ480958	Chytridiomycota sp. AstB5 clone Ast18S-1 18S ribosomal RNA gene, partial sequence
KJ480959	Chytridiomycota sp. AstB5 clone AstB5-1 18S ribosomal RNA gene, partial sequence
KJ577839	Bacillariophycidae sp. TN-2014 isolate ECT3899achnanthioid 18S small subunit ribosomal RNA gene, partial sequence
KJ577844	Fragilariophyceae sp. TN-2014 isolate 15VI11-2Aaraphidribbon 18S small subunit ribosomal RNA gene, partial sequence
KJ577850	Fragilariophyceae sp. TN-2014 isolate Coz1cfDimeregramma 18S small subunit ribosomal RNA gene, partial sequence
KJ577851	Coscinodiscus sp. TN-2014 isolate ECT3850CoscinoHIconvex 18S small subunit ribosomal RNA gene, partial sequence
KJ577853	Coscinodiscus sp. TN-2014 isolate 14VI10-2ACoscCAflat 18S small subunit ribosomal RNA gene, partial sequence
KJ577859	Coscinodiscophyceae sp. TN-2014 isolate ECT3886hemidiscoid 18S small subunit ribosomal RNA gene, partial sequence
KJ577861	Melosira sp. TN-2014 isolate BayCutMelosira 18S small subunit ribosomal RNA gene, partial sequence
KJ577862	Navicula sp. TN-2014 isolate 3VIII07N.martyana 18S small subunit ribosomal RNA gene, partial sequence
KJ577863	Trieres sp. TN-2014 isolate 25II12-4Odontellacfgranulata 18S small subunit ribosomal RNA gene, partial sequence
KJ577864	Odontella sp. TN-2014 isolate AP8Odontellacflongicruris 18S small subunit ribosomal RNA gene, partial sequence
KJ577867	Plagiogramma sp. TN-2014 isolate 25VI12-1Cpennstack 18S small subunit ribosomal RNA gene, partial sequence
KJ577869	Plagiogrammopsis sp. TN-2014 isolate WhiskeyCreek4cylrib 18S small subunit ribosomal RNA gene, partial sequence
KJ577873	Tetracyclus sp. TN-2014 isolate B16Tetracyclus 18S small subunit ribosomal RNA gene, partial sequence
KJ716214	Chytridiomycota sp. AstB5 clone AstITS-8 18S ribosomal RNA gene, partial sequence; internal transcribed spacer 1, 5.8S ribosomal RNA gene, and internal transcribed spacer 2, complete sequence; and 28S ribosomal RNA gene, partial sequence
KJ866908	Skeletonema sp. UNC1201 18S ribosomal RNA gene, partial sequence
KJ866909	Thalassiosira sp. UNC1203 18S ribosomal RNA gene, partial sequence
KJ866910	Chaetoceros sp. UNC1202 18S ribosomal RNA gene, partial sequence
KM197149	Bacillariophyceae sp. ID-G4 18S ribosomal RNA gene, partial sequence
KM224123	Luticola sp. DB21-1 18S ribosomal RNA gene, partial sequence
KM224124	Luticola sp. DB21-1 18S ribosomal RNA gene, intron IS1-1
KM224125	Luticola sp. DB21-1 18S ribosomal RNA gene, intron IS1-2
KM224126	Luticola sp. DB21-1 18S ribosomal RNA gene, intron IS1-3
KM224127	Luticola sp. DB21-1 18S ribosomal RNA gene, intron IS1-4
KM224128	Luticola sp. DB21-1 18S ribosomal RNA gene, intron IS2-1
KM224129	Luticola sp. DB21-1 18S ribosomal RNA gene, intron IS3-1
KM224130	Luticola sp. DB21-1 18S ribosomal RNA gene, intron IS3-2
KM224131	Luticola sp. DB21-1 18S ribosomal RNA gene, intron IS4-1
KM224132	Luticola sp. DB21-1 18S ribosomal RNA gene, intron IS4-2
KM224133	Luticola sp. DB21-1 18S ribosomal RNA gene, intron IS4-3
KM224134	Luticola sp. DB21-1 18S ribosomal RNA gene, intron IS4-4
KM224135	Luticola sp. DB21-1 18S ribosomal RNA gene, intron IS5-1
KM224136	Luticola sp. DB21-1 18S ribosomal RNA gene, intron IS5-2
KM224137	Luticola sp. DB21-1 18S ribosomal RNA gene, intron IS5-3
KM224138	Luticola sp. DB21-1 18S ribosomal RNA gene, intron IS6-1
KM224139	Luticola sp. DB21-1 18S ribosomal RNA gene, intron IS6-2
KM224140	Luticola sp. DB21-1 18S ribosomal RNA gene, intron IS6-3
KM224141	Luticola sp. DB21-1 18S ribosomal RNA gene, intron IS7-1
KM224142	Luticola sp. DB21-1 18S ribosomal RNA gene, intron IS7-2
KM486536	Navicula sp. NTMKB5 18S ribosomal RNA gene, partial sequence
KM486537	Nitzschia sp. NTMKB9 18S ribosomal RNA gene, partial sequence
KM676921	Bacillariophyceae sp. 4 AS-2014 voucher ARS07081_00002 18S ribosomal RNA gene, partial sequence
KM676969	Eunotia sp. 1 AS-2014 voucher ARS06199_00001 18S ribosomal RNA gene, partial sequence
KM892970	Achnanthidium sp. BS-001 18S ribosomal RNA gene, partial sequence
KP099726	Uncultured Chaetoceros clone a100 18S ribosomal RNA gene, partial sequence; internal transcribed spacer 1, 5.8S ribosomal RNA gene, and internal transcribed spacer 2, complete sequence; and 28S ribosomal RNA gene, partial sequence
KP099727	Uncultured Skeletonema clone a99 18S ribosomal RNA gene, partial sequence; internal transcribed spacer 1, 5.8S ribosomal RNA gene, and internal transcribed spacer 2, complete sequence; and 28S ribosomal RNA gene, partial sequence
KP099728	Uncultured Thalassiosirales clone a98 18S ribosomal RNA gene, partial sequence; internal transcribed spacer 1, 5.8S ribosomal RNA gene, and internal transcribed spacer 2, complete sequence; and 28S ribosomal RNA gene, partial sequence
KP099729	Uncultured Chaetoceros clone a97 18S ribosomal RNA gene, partial sequence; internal transcribed spacer 1, 5.8S ribosomal RNA gene, and internal transcribed spacer 2, complete sequence; and 28S ribosomal RNA gene, partial sequence
KP099732	Uncultured Thalassiosira clone a94 18S ribosomal RNA gene, partial sequence; internal transcribed spacer 1, 5.8S ribosomal RNA gene, and internal transcribed spacer 2, complete sequence; and 28S ribosomal RNA gene, partial sequence
KP099733	Uncultured Skeletonema clone a93 18S ribosomal RNA gene, partial sequence; internal transcribed spacer 1, 5.8S ribosomal RNA gene, and internal transcribed spacer 2, complete sequence; and 28S ribosomal RNA gene, partial sequence
KP099734	Uncultured Skeletonema clone a92 18S ribosomal RNA gene, partial sequence; internal transcribed spacer 1, 5.8S ribosomal RNA gene, and internal transcribed spacer 2, complete sequence; and 28S ribosomal RNA gene, partial sequence
KP099735	Uncultured Thalassiosirales clone a90 18S ribosomal RNA gene, partial sequence; internal transcribed spacer 1, 5.8S ribosomal RNA gene, and internal transcribed spacer 2, complete sequence; and 28S ribosomal RNA gene, partial sequence
KP099736	Uncultured Thalassiosirales clone a89 18S ribosomal RNA gene, partial sequence; internal transcribed spacer 1, 5.8S ribosomal RNA gene, and internal transcribed spacer 2, complete sequence; and 28S ribosomal RNA gene, partial sequence
KP099738	Uncultured Cymatosiraceae clone a87 18S ribosomal RNA gene, partial sequence; internal transcribed spacer 1, 5.8S ribosomal RNA gene, and internal transcribed spacer 2, complete sequence; and 28S ribosomal RNA gene, partial sequence
KP099739	Uncultured Skeletonema clone a86 18S ribosomal RNA gene, partial sequence; internal transcribed spacer 1, 5.8S ribosomal RNA gene, and internal transcribed spacer 2, complete sequence; and 28S ribosomal RNA gene, partial sequence
KP099740	Uncultured Skeletonema clone a85 18S ribosomal RNA gene, partial sequence; internal transcribed spacer 1, 5.8S ribosomal RNA gene, and internal transcribed spacer 2, complete sequence; and 28S ribosomal RNA gene, partial sequence
KP099741	Uncultured Cymatosiraceae clone a84 18S ribosomal RNA gene, partial sequence; internal transcribed spacer 1, 5.8S ribosomal RNA gene, and internal transcribed spacer 2, complete sequence; and 28S ribosomal RNA gene, partial sequence
KP099742	Uncultured Cymatosiraceae clone a83 18S ribosomal RNA gene, partial sequence; internal transcribed spacer 1, 5.8S ribosomal RNA gene, and internal transcribed spacer 2, complete sequence; and 28S ribosomal RNA gene, partial sequence
KP099743	Uncultured Thalassiosira clone a82 18S ribosomal RNA gene, partial sequence; internal transcribed spacer 1, 5.8S ribosomal RNA gene, and internal transcribed spacer 2, complete sequence; and 28S ribosomal RNA gene, partial sequence
KP099745	Uncultured Cymatosiraceae clone a80 18S ribosomal RNA gene, partial sequence; internal transcribed spacer 1, 5.8S ribosomal RNA gene, and internal transcribed spacer 2, complete sequence; and 28S ribosomal RNA gene, partial sequence
KP099748	Uncultured Skeletonema clone a77 18S ribosomal RNA gene, partial sequence; internal transcribed spacer 1, 5.8S ribosomal RNA gene, and internal transcribed spacer 2, complete sequence; and 28S ribosomal RNA gene, partial sequence
KP099751	Uncultured Thalassiosira clone a74 18S ribosomal RNA gene, partial sequence; internal transcribed spacer 1, 5.8S ribosomal RNA gene, and internal transcribed spacer 2, complete sequence; and 28S ribosomal RNA gene, partial sequence
KP099752	Uncultured Skeletonema clone a73 18S ribosomal RNA gene, partial sequence; internal transcribed spacer 1, 5.8S ribosomal RNA gene, and internal transcribed spacer 2, complete sequence; and 28S ribosomal RNA gene, partial sequence
KP099754	Uncultured Skeletonema clone a71 18S ribosomal RNA gene, partial sequence; internal transcribed spacer 1, 5.8S ribosomal RNA gene, and internal transcribed spacer 2, complete sequence; and 28S ribosomal RNA gene, partial sequence
KP099755	Uncultured Nitzschia clone a70 18S ribosomal RNA gene, partial sequence; internal transcribed spacer 1, 5.8S ribosomal RNA gene, and internal transcribed spacer 2, complete sequence; and 28S ribosomal RNA gene, partial sequence
KP099756	Uncultured Cymatosiraceae clone a69 18S ribosomal RNA gene, partial sequence; internal transcribed spacer 1, 5.8S ribosomal RNA gene, and internal transcribed spacer 2, complete sequence; and 28S ribosomal RNA gene, partial sequence
KP099758	Uncultured Minidiscus clone a67 18S ribosomal RNA gene, partial sequence; internal transcribed spacer 1, 5.8S ribosomal RNA gene, and internal transcribed spacer 2, complete sequence; and 28S ribosomal RNA gene, partial sequence
KP099759	Uncultured Cymatosiraceae clone a66 18S ribosomal RNA gene, partial sequence; internal transcribed spacer 1, 5.8S ribosomal RNA gene, and internal transcribed spacer 2, complete sequence; and 28S ribosomal RNA gene, partial sequence
KP099760	Uncultured Cymatosiraceae clone a65 18S ribosomal RNA gene, partial sequence; internal transcribed spacer 1, 5.8S ribosomal RNA gene, and internal transcribed spacer 2, complete sequence; and 28S ribosomal RNA gene, partial sequence
KP099761	Uncultured Thalassiosira clone a64 18S ribosomal RNA gene, partial sequence; internal transcribed spacer 1, 5.8S ribosomal RNA gene, and internal transcribed spacer 2, complete sequence; and 28S ribosomal RNA gene, partial sequence
KP099762	Uncultured Chaetoceros clone a63 18S ribosomal RNA gene, partial sequence; internal transcribed spacer 1, 5.8S ribosomal RNA gene, and internal transcribed spacer 2, complete sequence; and 28S ribosomal RNA gene, partial sequence
KP099765	Uncultured Thalassiosira clone a60 18S ribosomal RNA gene, partial sequence; internal transcribed spacer 1, 5.8S ribosomal RNA gene, and internal transcribed spacer 2, complete sequence; and 28S ribosomal RNA gene, partial sequence
KP099767	Uncultured Cymatosiraceae clone a58 18S ribosomal RNA gene, partial sequence; internal transcribed spacer 1, 5.8S ribosomal RNA gene, and internal transcribed spacer 2, complete sequence; and 28S ribosomal RNA gene, partial sequence
KP099770	Uncultured Chaetoceros clone a55 18S ribosomal RNA gene, partial sequence; internal transcribed spacer 1, 5.8S ribosomal RNA gene, and internal transcribed spacer 2, complete sequence; and 28S ribosomal RNA gene, partial sequence
KP099771	Uncultured Cymatosiraceae clone a54 18S ribosomal RNA gene, partial sequence; internal transcribed spacer 1, 5.8S ribosomal RNA gene, and internal transcribed spacer 2, complete sequence; and 28S ribosomal RNA gene, partial sequence
KP099772	Uncultured Cymatosiraceae clone a53 18S ribosomal RNA gene, partial sequence; internal transcribed spacer 1, 5.8S ribosomal RNA gene, and internal transcribed spacer 2, complete sequence; and 28S ribosomal RNA gene, partial sequence
KP099774	Uncultured Thalassiosira clone a51 18S ribosomal RNA gene, partial sequence; internal transcribed spacer 1, 5.8S ribosomal RNA gene, and internal transcribed spacer 2, complete sequence; and 28S ribosomal RNA gene, partial sequence
KP099775	Uncultured Cymatosiraceae clone a50 18S ribosomal RNA gene, partial sequence; internal transcribed spacer 1, 5.8S ribosomal RNA gene, and internal transcribed spacer 2, complete sequence; and 28S ribosomal RNA gene, partial sequence
KP099776	Uncultured Chaetoceros clone a49 18S ribosomal RNA gene, partial sequence; internal transcribed spacer 1, 5.8S ribosomal RNA gene, and internal transcribed spacer 2, complete sequence; and 28S ribosomal RNA gene, partial sequence
KP099777	Uncultured Thalassiosirales clone a48 18S ribosomal RNA gene, partial sequence; internal transcribed spacer 1, 5.8S ribosomal RNA gene, and internal transcribed spacer 2, complete sequence; and 28S ribosomal RNA gene, partial sequence
KP099778	Uncultured Thalassiosirales clone a47 18S ribosomal RNA gene, partial sequence; internal transcribed spacer 1, 5.8S ribosomal RNA gene, and internal transcribed spacer 2, complete sequence; and 28S ribosomal RNA gene, partial sequence
KP099781	Uncultured Chaetoceros clone a44 18S ribosomal RNA gene, partial sequence; internal transcribed spacer 1, 5.8S ribosomal RNA gene, and internal transcribed spacer 2, complete sequence; and 28S ribosomal RNA gene, partial sequence
KP099782	Uncultured Skeletonema clone a43 18S ribosomal RNA gene, partial sequence; internal transcribed spacer 1, 5.8S ribosomal RNA gene, and internal transcribed spacer 2, complete sequence; and 28S ribosomal RNA gene, partial sequence
KP099783	Uncultured Coscinodiscophyceae clone a41 18S ribosomal RNA gene, partial sequence; internal transcribed spacer 1, 5.8S ribosomal RNA gene, and internal transcribed spacer 2, complete sequence; and 28S ribosomal RNA gene, partial sequence
KP099785	Uncultured Eucampia clone a38 18S ribosomal RNA gene, partial sequence; internal transcribed spacer 1, 5.8S ribosomal RNA gene, and internal transcribed spacer 2, complete sequence; and 28S ribosomal RNA gene, partial sequence
KP099786	Uncultured Chaetoceros clone a37 18S ribosomal RNA gene, partial sequence; internal transcribed spacer 1, 5.8S ribosomal RNA gene, and internal transcribed spacer 2, complete sequence; and 28S ribosomal RNA gene, partial sequence
KP099787	Uncultured Chaetoceros clone a36 18S ribosomal RNA gene, partial sequence; internal transcribed spacer 1, 5.8S ribosomal RNA gene, and internal transcribed spacer 2, complete sequence; and 28S ribosomal RNA gene, partial sequence
KP099789	Uncultured Minidiscus clone a34 18S ribosomal RNA gene, partial sequence; internal transcribed spacer 1, 5.8S ribosomal RNA gene, and internal transcribed spacer 2, complete sequence; and 28S ribosomal RNA gene, partial sequence
KP099790	Uncultured Thalassiosira clone a33 18S ribosomal RNA gene, partial sequence; internal transcribed spacer 1, 5.8S ribosomal RNA gene, and internal transcribed spacer 2, complete sequence; and 28S ribosomal RNA gene, partial sequence
KP099791	Uncultured Thalassiosira clone a32 18S ribosomal RNA gene, partial sequence; internal transcribed spacer 1, 5.8S ribosomal RNA gene, and internal transcribed spacer 2, complete sequence; and 28S ribosomal RNA gene, partial sequence
KP099792	Uncultured Cymatosiraceae clone a31 18S ribosomal RNA gene, partial sequence; internal transcribed spacer 1, 5.8S ribosomal RNA gene, and internal transcribed spacer 2, complete sequence; and 28S ribosomal RNA gene, partial sequence
KP099793	Uncultured Skeletonema clone a30 18S ribosomal RNA gene, partial sequence; internal transcribed spacer 1, 5.8S ribosomal RNA gene, and internal transcribed spacer 2, complete sequence; and 28S ribosomal RNA gene, partial sequence
KP099794	Uncultured Thalassiosira clone a29 18S ribosomal RNA gene, partial sequence; internal transcribed spacer 1, 5.8S ribosomal RNA gene, and internal transcribed spacer 2, complete sequence; and 28S ribosomal RNA gene, partial sequence
KP099795	Uncultured Cymatosiraceae clone a28 18S ribosomal RNA gene, partial sequence; internal transcribed spacer 1, 5.8S ribosomal RNA gene, and internal transcribed spacer 2, complete sequence; and 28S ribosomal RNA gene, partial sequence
KP099796	Uncultured Pseudo-nitzschia clone a27 18S ribosomal RNA gene, partial sequence; internal transcribed spacer 1, 5.8S ribosomal RNA gene, and internal transcribed spacer 2, complete sequence; and 28S ribosomal RNA gene, partial sequence
KP099797	Uncultured Skeletonema clone a25 18S ribosomal RNA gene, partial sequence; internal transcribed spacer 1, 5.8S ribosomal RNA gene, and internal transcribed spacer 2, complete sequence; and 28S ribosomal RNA gene, partial sequence
KP099798	Uncultured Cymatosiraceae clone a23 18S ribosomal RNA gene, partial sequence; internal transcribed spacer 1, 5.8S ribosomal RNA gene, and internal transcribed spacer 2, complete sequence; and 28S ribosomal RNA gene, partial sequence
KP099799	Uncultured Cymatosiraceae clone a22 18S ribosomal RNA gene, partial sequence; internal transcribed spacer 1, 5.8S ribosomal RNA gene, and internal transcribed spacer 2, complete sequence; and 28S ribosomal RNA gene, partial sequence
KP099800	Uncultured Cymatosiraceae clone a21 18S ribosomal RNA gene, partial sequence; internal transcribed spacer 1, 5.8S ribosomal RNA gene, and internal transcribed spacer 2, complete sequence; and 28S ribosomal RNA gene, partial sequence
KP099801	Uncultured Thalassiosira clone a20 18S ribosomal RNA gene, partial sequence; internal transcribed spacer 1, 5.8S ribosomal RNA gene, and internal transcribed spacer 2, complete sequence; and 28S ribosomal RNA gene, partial sequence
KP099802	Uncultured Minidiscus clone a19 18S ribosomal RNA gene, partial sequence; internal transcribed spacer 1, 5.8S ribosomal RNA gene, and internal transcribed spacer 2, complete sequence; and 28S ribosomal RNA gene, partial sequence
KP099803	Uncultured Skeletonema clone a18 18S ribosomal RNA gene, partial sequence; internal transcribed spacer 1, 5.8S ribosomal RNA gene, and internal transcribed spacer 2, complete sequence; and 28S ribosomal RNA gene, partial sequence
KP099804	Uncultured Thalassiosira clone a17 18S ribosomal RNA gene, partial sequence; internal transcribed spacer 1, 5.8S ribosomal RNA gene, and internal transcribed spacer 2, complete sequence; and 28S ribosomal RNA gene, partial sequence
KP099806	Uncultured Thalassiosira clone a15 18S ribosomal RNA gene, partial sequence; internal transcribed spacer 1, 5.8S ribosomal RNA gene, and internal transcribed spacer 2, complete sequence; and 28S ribosomal RNA gene, partial sequence
KP099807	Uncultured Skeletonema clone a14 18S ribosomal RNA gene, partial sequence; internal transcribed spacer 1, 5.8S ribosomal RNA gene, and internal transcribed spacer 2, complete sequence; and 28S ribosomal RNA gene, partial sequence
KP099808	Uncultured Skeletonema clone a13 18S ribosomal RNA gene, partial sequence; internal transcribed spacer 1, 5.8S ribosomal RNA gene, and internal transcribed spacer 2, complete sequence; and 28S ribosomal RNA gene, partial sequence
KP099809	Uncultured Minidiscus clone a12 18S ribosomal RNA gene, partial sequence; internal transcribed spacer 1, 5.8S ribosomal RNA gene, and internal transcribed spacer 2, complete sequence; and 28S ribosomal RNA gene, partial sequence
KP099812	Uncultured Cymatosiraceae clone a8 18S ribosomal RNA gene, partial sequence; internal transcribed spacer 1, 5.8S ribosomal RNA gene, and internal transcribed spacer 2, complete sequence; and 28S ribosomal RNA gene, partial sequence
KP099815	Uncultured Thalassiosirales clone a5 18S ribosomal RNA gene, partial sequence; internal transcribed spacer 1, 5.8S ribosomal RNA gene, and internal transcribed spacer 2, complete sequence; and 28S ribosomal RNA gene, partial sequence
KP099816	Uncultured Cymatosiraceae clone a4 18S ribosomal RNA gene, partial sequence; internal transcribed spacer 1, 5.8S ribosomal RNA gene, and internal transcribed spacer 2, complete sequence; and 28S ribosomal RNA gene, partial sequence
KP099818	Uncultured Skeletonema clone a2 18S ribosomal RNA gene, partial sequence; internal transcribed spacer 1, 5.8S ribosomal RNA gene, and internal transcribed spacer 2, complete sequence; and 28S ribosomal RNA gene, partial sequence
KF429741	Stephanodiscus sp. KHR001 ribulose-1,5-bisphosphate carboxylase/oxygenase large subunit (rbcL) gene, partial cds; chloroplast
KJ577874	Bacillariophycidae sp. TN-2014 isolate ECT3899achnanthioid ribulose-1,5-bisphosphate carboxylase/oxygenase large subunit (rbcL) gene, partial cds; chloroplast
KJ577879	Fragilariophyceae sp. TN-2014 isolate 15VI11-2Aaraphidribbon ribulose-1,5-bisphosphate carboxylase/oxygenase large subunit (rbcL) gene, partial cds; chloroplast
KJ577885	Fragilariophyceae sp. TN-2014 isolate Coz1cfDimeregramma ribulose-1,5-bisphosphate carboxylase/oxygenase large subunit (rbcL) gene, partial cds; chloroplast
KJ577896	Coscinodiscophyceae sp. TN-2014 isolate ECT3886hemidiscoid ribulose-1,5-bisphosphate carboxylase/oxygenase large subunit (rbcL) gene, partial cds; chloroplast
KJ961705	Scoliotropidaceae sp. 98 18S ribosomal RNA gene, partial sequence
KP101097	Uncultured marine diatom clone EROJ-6 18S ribosomal RNA gene, partial sequence
KP101115	Uncultured Cyclotella clone EROJ-31 18S ribosomal RNA gene, partial sequence
KP686544	Uncultured Fragilariaceae clone SD_B08 18S ribosomal RNA gene, partial sequence
KP686545	Uncultured Bacillariaceae clone SD_C05 18S ribosomal RNA gene, partial sequence
KP686549	Uncultured Fragilariaceae clone SD_D05 18S ribosomal RNA gene, partial sequence
KP686552	Uncultured Bacillariaceae clone SD_D08 18S ribosomal RNA gene, partial sequence
KP686555	Uncultured Bacillariaceae clone SD_E08 18S ribosomal RNA gene, partial sequence
KP686556	Uncultured Fragilariaceae clone SD_F05 18S ribosomal RNA gene, partial sequence
KP686561	Uncultured Fragilariaceae clone SD_G06 18S ribosomal RNA gene, partial sequence
KR089911	Uncultured diatom clone 113319_JV_L71_3_D4 18S ribosomal RNA gene, partial sequence
KR089912	Uncultured diatom clone 113233_JV_L70_7_D4 18S ribosomal RNA gene, partial sequence
KR089913	Uncultured diatom clone 108811_JV_L57_2_D4 18S ribosomal RNA gene, partial sequence
KR089914	Uncultured diatom clone 118196_TP_6_i_D4 18S ribosomal RNA gene, partial sequence
KR089915	Uncultured diatom clone 118185_TP_5_h_D4 18S ribosomal RNA gene, partial sequence
KR089916	Uncultured diatom clone 118271_TP_14_d_D4 18S ribosomal RNA gene, partial sequence
KR089917	Uncultured diatom clone 113209_JV_L57_11_D4 18S ribosomal RNA gene, partial sequence
KR089918	Uncultured diatom clone 113203_JV_L57_5_D4 18S ribosomal RNA gene, partial sequence
KR089919	Uncultured diatom clone 113188_JV_L56_4_D4 18S ribosomal RNA gene, partial sequence
KR089920	Uncultured diatom clone 113190_JV_L56_6_D4 18S ribosomal RNA gene, partial sequence
KR089921	Uncultured diatom clone 113405_JV_PG13_11_D4 18S ribosomal RNA gene, partial sequence
KR089922	Uncultured diatom clone 118224_TP_9_g_D4 18S ribosomal RNA gene, partial sequence
KR089923	Uncultured diatom clone 113212_JV_L57_14_D4 18S ribosomal RNA gene, partial sequence
KR089924	Uncultured diatom clone 118183_TP_5_f_D4 18S ribosomal RNA gene, partial sequence
KR089925	Uncultured diatom clone 108826_JV_L59_1_D4 18S ribosomal RNA gene, partial sequence
KR089926	Uncultured diatom clone 113210_JV_L57_12_D4 18S ribosomal RNA gene, partial sequence
KR089927	Uncultured diatom clone 118195_TP_6_h_D4 18S ribosomal RNA gene, partial sequence
KR089928	Uncultured diatom clone 113375_JV_PG11_13_D4 18S ribosomal RNA gene, partial sequence
KR089929	Uncultured diatom clone 113340_JV_L72_10_D4 18S ribosomal RNA gene, partial sequence
KR089930	Uncultured diatom clone 113157_JV_L53_1_D4 18S ribosomal RNA gene, partial sequence
KR089931	Uncultured diatom clone 118288_TP_16_a_D4 18S ribosomal RNA gene, partial sequence
KR089932	Uncultured diatom clone 118147_TP_1_j_D4 18S ribosomal RNA gene, partial sequence
KR089933	Uncultured diatom clone 118227_TP_9_j_D4 18S ribosomal RNA gene, partial sequence
KR089934	Uncultured diatom clone 118245_TP_11_h_D4 18S ribosomal RNA gene, partial sequence
KR089935	Uncultured diatom clone 113327_JV_L71_12_D4 18S ribosomal RNA gene, partial sequence
KR089936	Uncultured diatom clone 118145_TP_1_h_D4 18S ribosomal RNA gene, partial sequence
KR089937	Uncultured diatom clone 108844_JV_L70_3_D4 18S ribosomal RNA gene, partial sequence
KR089938	Uncultured diatom clone 118204_TP_7_g_D4 18S ribosomal RNA gene, partial sequence
KR089939	Uncultured diatom clone 113394_JV_PG12_16_D4 18S ribosomal RNA gene, partial sequence
KR089940	Uncultured diatom clone 118296_TP_16_i_D4 18S ribosomal RNA gene, partial sequence
KR089941	Uncultured diatom clone 118290_TP_16_c_D4 18S ribosomal RNA gene, partial sequence
KR089942	Uncultured diatom clone 113232_JV_L70_6_D4 18S ribosomal RNA gene, partial sequence
KR089943	Uncultured diatom clone 118191_TP_6_d_D4 18S ribosomal RNA gene, partial sequence
KR089944	Uncultured diatom clone 113336_JV_L72_6_D4 18S ribosomal RNA gene, partial sequence
KR089945	Uncultured diatom clone 113150_JV_L52_9_D4 18S ribosomal RNA gene, partial sequence
KR089946	Uncultured diatom clone 118264_TP_13_g_D4 18S ribosomal RNA gene, partial sequence
KR089947	Uncultured diatom clone 113370_JV_PG11_8_D4 18S ribosomal RNA gene, partial sequence
KR089948	Uncultured diatom clone 108715_JV_PG12_2_D4 18S ribosomal RNA gene, partial sequence
KR089949	Uncultured diatom clone 113349_JV_PG10_3_D4 18S ribosomal RNA gene, partial sequence
KR089950	Uncultured diatom clone 113338_JV_L72_8_D4 18S ribosomal RNA gene, partial sequence
KR089951	Uncultured diatom clone 113186_JV_L56_2_D4 18S ribosomal RNA gene, partial sequence
KR089952	Uncultured diatom clone 113225_JV_L59_13_D4 18S ribosomal RNA gene, partial sequence
KR089953	Uncultured diatom clone 108809_JV_L56_16_D4 18S ribosomal RNA gene, partial sequence
KR089954	Uncultured diatom clone 113215_JV_L59_3_D4 18S ribosomal RNA gene, partial sequence
KR089955	Uncultured diatom clone 113158_JV_L53_2_D4 18S ribosomal RNA gene, partial sequence
KR089956	Uncultured diatom clone 108769_JV_L53_8_D4 18S ribosomal RNA gene, partial sequence
KR089957	Uncultured diatom clone 113341_JV_L72_11_D4 18S ribosomal RNA gene, partial sequence
KR089958	Uncultured diatom clone 108833_JV_L59_8_D4 18S ribosomal RNA gene, partial sequence
KR089959	Uncultured diatom clone 113361_JV_PG10_15_D4 18S ribosomal RNA gene, partial sequence
KR089960	Uncultured diatom clone 108712_JV_PG11_15_D4 18S ribosomal RNA gene, partial sequence
KR089961	Uncultured diatom clone 113389_JV_PG12_11_D4 18S ribosomal RNA gene, partial sequence
KR089962	Uncultured diatom clone 108729_JV_PG12_16_D4 18S ribosomal RNA gene, partial sequence
KR089963	Uncultured diatom clone 118220_TP_9_c_D4 18S ribosomal RNA gene, partial sequence
KR089964	Uncultured diatom clone 118216_TP_8_i_D4 18S ribosomal RNA gene, partial sequence
KR089965	Uncultured diatom clone 113380_JV_PG12_2_D4 18S ribosomal RNA gene, partial sequence
KR089966	Uncultured diatom clone 108691_JV_PG10_10_D4 18S ribosomal RNA gene, partial sequence
KR089967	Uncultured diatom clone 118215_TP_8_h_D4 18S ribosomal RNA gene, partial sequence
KR089968	Uncultured diatom clone 113173_JV_L54_3_D4 18S ribosomal RNA gene, partial sequence
KR089969	Uncultured diatom clone 118301_TP_17_d_D4 18S ribosomal RNA gene, partial sequence
KR089970	Uncultured diatom clone 118194_TP_6_g_D4 18S ribosomal RNA gene, partial sequence
KR089971	Uncultured diatom clone 108838_JV_L59_13_D4 18S ribosomal RNA gene, partial sequence
KR089972	Uncultured diatom clone 118193_TP_6_f_D4 18S ribosomal RNA gene, partial sequence
KR089973	Uncultured diatom clone 108727_JV_PG12_14_D4 18S ribosomal RNA gene, partial sequence
KR089974	Uncultured diatom clone 113378_JV_PG11_16_D4 18S ribosomal RNA gene, partial sequence
KR089975	Uncultured diatom clone 113154_JV_L52_13_D4 18S ribosomal RNA gene, partial sequence
KR089976	Uncultured diatom clone 113162_JV_L53_6_D4 18S ribosomal RNA gene, partial sequence
KR089977	Uncultured diatom clone 118252_TP_12_e_D4 18S ribosomal RNA gene, partial sequence
KR089978	Uncultured diatom clone 118206_TP_7_i_D4 18S ribosomal RNA gene, partial sequence
KR089979	Uncultured diatom clone 113345_JV_L72_15_D4 18S ribosomal RNA gene, partial sequence
KR089980	Uncultured diatom clone 118268_TP_14_a_D4 18S ribosomal RNA gene, partial sequence
KR089981	Uncultured diatom clone 113146_JV_L52_4_D4 18S ribosomal RNA gene, partial sequence
KR089982	Uncultured diatom clone 108821_JV_L57_12_D4 18S ribosomal RNA gene, partial sequence
KR089983	Uncultured diatom clone 108779_JV_L54_2_D4 18S ribosomal RNA gene, partial sequence
KR089984	Uncultured diatom clone 113407_JV_PG13_13_D4 18S ribosomal RNA gene, partial sequence
KR089985	Uncultured diatom clone 108709_JV_PG11_12_D4 18S ribosomal RNA gene, partial sequence
KR089986	Uncultured diatom clone 113145_JV_L52_3_D4 18S ribosomal RNA gene, partial sequence
KR089987	Uncultured diatom clone 113392_JV_PG12_14_D4 18S ribosomal RNA gene, partial sequence
KR089988	Uncultured diatom clone 113403_JV_PG13_9_D4 18S ribosomal RNA gene, partial sequence
KR089989	Uncultured diatom clone 118202_TP_7_e_D4 18S ribosomal RNA gene, partial sequence
KR089990	Uncultured diatom clone 118170_TP_4_c_D4 18S ribosomal RNA gene, partial sequence
KR089991	Uncultured diatom clone 118168_TP_4_a_D4 18S ribosomal RNA gene, partial sequence
KR089992	Uncultured diatom clone 118158_TP_3_a_D4 18S ribosomal RNA gene, partial sequence
KR089993	Uncultured diatom clone 118261_TP_13_d_D4 18S ribosomal RNA gene, partial sequence
KR089994	Uncultured diatom clone 118282_TP_15_e_D4 18S ribosomal RNA gene, partial sequence
KR089995	Uncultured diatom clone 108796_JV_L56_3_D4 18S ribosomal RNA gene, partial sequence
KR089996	Uncultured diatom clone 118163_TP_3_f_D4 18S ribosomal RNA gene, partial sequence
KR089997	Uncultured diatom clone 113391_JV_PG12_13_D4 18S ribosomal RNA gene, partial sequence
KR089998	Uncultured diatom clone 118177_TP_4_j_D4 18S ribosomal RNA gene, partial sequence
KR089999	Uncultured diatom clone 118209_TP_8_b_D4 18S ribosomal RNA gene, partial sequence
KR090000	Uncultured diatom clone 118208_TP_8_a_D4 18S ribosomal RNA gene, partial sequence
KR090001	Uncultured diatom clone 108706_JV_PG11_9_D4 18S ribosomal RNA gene, partial sequence
KR090002	Uncultured diatom clone 108710_JV_PG11_13_D4 18S ribosomal RNA gene, partial sequence
KR090003	Uncultured diatom clone 113371_JV_PG11_9_D4 18S ribosomal RNA gene, partial sequence
KR090004	Uncultured diatom clone 108713_JV_PG11_16_D4 18S ribosomal RNA gene, partial sequence
KR090005	Uncultured diatom clone 113358_JV_PG10_12_D4 18S ribosomal RNA gene, partial sequence
KR090006	Uncultured diatom clone 113369_JV_PG11_7_D4 18S ribosomal RNA gene, partial sequence
KR090007	Uncultured diatom clone 108685_JV_PG10_4_D4 18S ribosomal RNA gene, partial sequence
KR090008	Uncultured diatom clone 108696_JV_PG10_15_D4 18S ribosomal RNA gene, partial sequence
KR090009	Uncultured diatom clone 113386_JV_PG12_8_D4 18S ribosomal RNA gene, partial sequence
KR090010	Uncultured diatom clone 118156_TP_2_i_D4 18S ribosomal RNA gene, partial sequence
KR090011	Uncultured diatom clone 108714_JV_PG12_1_D4 18S ribosomal RNA gene, partial sequence
KR090012	Uncultured diatom clone 118164_TP_3_g_D4 18S ribosomal RNA gene, partial sequence
KR090013	Uncultured diatom clone 108700_JV_PG11_3_D4 18S ribosomal RNA gene, partial sequence
KR090014	Uncultured diatom clone 113166_JV_L53_10_D4 18S ribosomal RNA gene, partial sequence
KR090015	Uncultured diatom clone 113163_JV_L53_7_D4 18S ribosomal RNA gene, partial sequence
KR090016	Uncultured diatom clone 113222_JV_L59_10_D4 18S ribosomal RNA gene, partial sequence
KR090017	Uncultured diatom clone 113317_JV_L71_1_D4 18S ribosomal RNA gene, partial sequence
KR090018	Uncultured diatom clone 113213_JV_L59_1_D4 18S ribosomal RNA gene, partial sequence
KR090019	Uncultured diatom clone 108823_JV_L57_14_D4 18S ribosomal RNA gene, partial sequence
KR090020	Uncultured diatom clone 108818_JV_L57_9_D4 18S ribosomal RNA gene, partial sequence
KR090021	Uncultured diatom clone 113220_JV_L59_8_D4 18S ribosomal RNA gene, partial sequence
KR090022	Uncultured diatom clone 118266_TP_13_i_D4 18S ribosomal RNA gene, partial sequence
KR090023	Uncultured diatom clone 113314_JV_L70_12_D4 18S ribosomal RNA gene, partial sequence
KR090024	Uncultured diatom clone 108792_JV_L54_15_D4 18S ribosomal RNA gene, partial sequence
KR090025	Uncultured diatom clone 118258_TP_13_a_D4 18S ribosomal RNA gene, partial sequence
KR090026	Uncultured diatom clone 108774_JV_L53_13_D4 18S ribosomal RNA gene, partial sequence
KR090027	Uncultured diatom clone 113148_JV_L52_6_D4 18S ribosomal RNA gene, partial sequence
KR090028	Uncultured diatom clone 108836_JV_L59_11_D4 18S ribosomal RNA gene, partial sequence
KR090029	Uncultured diatom clone 113381_JV_PG12_3_D4 18S ribosomal RNA gene, partial sequence
KR090030	Uncultured diatom clone 108743_JV_PG13_14_D4 18S ribosomal RNA gene, partial sequence
KR090031	Uncultured diatom clone 113398_JV_PG13_4_D4 18S ribosomal RNA gene, partial sequence
KR090032	Uncultured diatom clone 113205_JV_L57_7_D4 18S ribosomal RNA gene, partial sequence
KR090033	Uncultured diatom clone 113156_JV_L52_16_D4 18S ribosomal RNA gene, partial sequence
KR090034	Uncultured diatom clone 108810_JV_L57_1_D4 18S ribosomal RNA gene, partial sequence
KR090035	Uncultured diatom clone 118292_TP_16_e_D4 18S ribosomal RNA gene, partial sequence
KR090036	Uncultured diatom clone 118154_TP_2_g_D4 18S ribosomal RNA gene, partial sequence
KR090037	Uncultured diatom clone 113167_JV_L53_11_D4 18S ribosomal RNA gene, partial sequence
KR090038	Uncultured diatom clone 108832_JV_L59_7_D4 18S ribosomal RNA gene, partial sequence
KR090039	Uncultured diatom clone 113406_JV_PG13_12_D4 18S ribosomal RNA gene, partial sequence
KR090040	Uncultured diatom clone 108716_JV_PG12_3_D4 18S ribosomal RNA gene, partial sequence
KR090041	Uncultured diatom clone 108742_JV_PG13_13_D4 18S ribosomal RNA gene, partial sequence
KR090042	Uncultured diatom clone 118285_TP_15_h_D4 18S ribosomal RNA gene, partial sequence
KR090043	Uncultured diatom clone 113385_JV_PG12_7_D4 18S ribosomal RNA gene, partial sequence
KR090044	Uncultured diatom clone 113335_JV_L72_5_D4 18S ribosomal RNA gene, partial sequence
KR090045	Uncultured diatom clone 118263_TP_13_f_D4 18S ribosomal RNA gene, partial sequence
KR090046	Uncultured diatom clone 113329_JV_L71_14_D4 18S ribosomal RNA gene, partial sequence
KR090047	Uncultured diatom clone 118278_TP_15_a_D4 18S ribosomal RNA gene, partial sequence
KR090048	Uncultured diatom clone 113320_JV_L71_5_D4 18S ribosomal RNA gene, partial sequence
KR090049	Uncultured diatom clone 113149_JV_L52_8_D4 18S ribosomal RNA gene, partial sequence
KR090050	Uncultured diatom clone 113168_JV_L53_12_D4 18S ribosomal RNA gene, partial sequence
KR090051	Uncultured diatom clone 113151_JV_L52_10_D4 18S ribosomal RNA gene, partial sequence
KR090052	Uncultured diatom clone 108758_JV_L52_13_D4 18S ribosomal RNA gene, partial sequence
KR090053	Uncultured diatom clone 108756_JV_L52_11_D4 18S ribosomal RNA gene, partial sequence
KR090054	Uncultured diatom clone 108749_JV_L52_4_D4 18S ribosomal RNA gene, partial sequence
KR090055	Uncultured diatom clone 108747_JV_L52_2_D4 18S ribosomal RNA gene, partial sequence
KR090056	Uncultured diatom clone 113165_JV_L53_9_D4 18S ribosomal RNA gene, partial sequence
KR090057	Uncultured diatom clone 108782_JV_L54_5_D4 18S ribosomal RNA gene, partial sequence
KR150668	Nitzschia palea strain CU119217 TCC1391 18S ribosomal RNA gene, partial sequence
KR150669	Amphora pediculus strain CU119228 TCC702 18S ribosomal RNA gene, partial sequence
KR150670	Achnanthidium minutissimum strain CU119193 TCC770 18S ribosomal RNA gene, partial sequence
KR150671	Cocconeis placentula strain CU119237 TCC501 18S ribosomal RNA gene, partial sequence
KR150672	Encyonema silesacum strain CU123500 TCC678 18S ribosomal RNA gene, partial sequence
KR150674	Achnanthidium straubianum strain CU12487 TCC831 18S ribosomal RNA gene, partial sequence
KR150675	Achnanthidium pyrenaicum strain CU123492 TCC830 18S ribosomal RNA gene, partial sequence
KR150676	Achnanthidium pyrenaicum strain CU123491 TCC830 18S ribosomal RNA gene, partial sequence
KR150677	Sellaphora seminulum strain CU123495 TCC738 18S ribosomal RNA gene, partial sequence
